# Supplementary material for: Access to Carbonyl Azides via Iodine(III)-Mediated Cross-Coupling
Source: Org Lett. 2024 Oct 17;26(43):9215–20. doi: 10.1021/acs.orglett.4c03212 (PMC11536401; doi:10.1021/acs.orglett.4c03212)
Supplement: Supplementary file 2 — ol4c03212_si_002.zip [file ol4c03212_si_002.zip]

Archive with 1,258 entries (989 files):
- FID/3a/
- FID/3a/3a-13C/
- FID/3a/3a-13C/W2_Carbon-1-1.jdf
- FID/3a/3a-1H/
- FID/3a/3a-1H/acqu
- FID/3a/3a-1H/acqus
- FID/3a/3a-1H/audita.txt
- FID/3a/3a-1H/fid
- FID/3a/3a-1H/format.temp
- FID/3a/3a-1H/fq1list
- FID/3a/3a-1H/pdata/
- FID/3a/3a-1H/pdata/1/
- FID/3a/3a-1H/pdata/1/outd
- FID/3a/3a-1H/pdata/1/proc
- FID/3a/3a-1H/pdata/1/procs
- FID/3a/3a-1H/pdata/1/title
- FID/3a/3a-1H/prosol_History
- FID/3a/3a-1H/pulseprogram
- FID/3a/3a-1H/scon2
- FID/3a/3a-1H/shimvalues
- FID/3a/3a-1H/specpar
- FID/3a/3a-1H/uxnmr.info
- FID/3a/3a-1H/uxnmr.par
- FID/3b/
- FID/3b/3b-13C/
- FID/3b/3b-13C/W5_Carbon-1-1.jdf
- FID/3b/3b-1H/
- FID/3b/3b-1H/acqu
- FID/3b/3b-1H/acqus
- FID/3b/3b-1H/audita.txt
- FID/3b/3b-1H/fid
- FID/3b/3b-1H/format.temp
- FID/3b/3b-1H/fq1list
- FID/3b/3b-1H/pdata/
- FID/3b/3b-1H/pdata/1/
- FID/3b/3b-1H/pdata/1/outd
- FID/3b/3b-1H/pdata/1/proc
- FID/3b/3b-1H/pdata/1/procs
- FID/3b/3b-1H/pdata/1/title
- FID/3b/3b-1H/prosol_History
- FID/3b/3b-1H/pulseprogram
- FID/3b/3b-1H/scon2
- FID/3b/3b-1H/shimvalues
- FID/3b/3b-1H/specpar
- FID/3b/3b-1H/uxnmr.info
- FID/3b/3b-1H/uxnmr.par
- FID/3c/
- FID/3c/3c-13C/
- FID/3c/3c-13C/W4_Carbon-1-1.jdf
- FID/3c/3c-1H/
- FID/3c/3c-1H/acqu
- FID/3c/3c-1H/acqus
- FID/3c/3c-1H/audita.txt
- FID/3c/3c-1H/fid
- FID/3c/3c-1H/format.temp
- FID/3c/3c-1H/fq1list
- FID/3c/3c-1H/pdata/
- FID/3c/3c-1H/pdata/1/
- FID/3c/3c-1H/pdata/1/outd
- FID/3c/3c-1H/pdata/1/proc
- FID/3c/3c-1H/pdata/1/procs
- FID/3c/3c-1H/pdata/1/title
- FID/3c/3c-1H/prosol_History
- FID/3c/3c-1H/pulseprogram
- FID/3c/3c-1H/scon2
- FID/3c/3c-1H/shimvalues
- FID/3c/3c-1H/specpar
- FID/3c/3c-1H/uxnmr.info
- FID/3c/3c-1H/uxnmr.par
- FID/3d/
- FID/3d/3d-13C/
- FID/3d/3d-13C/W4_Carbon-1-1.jdf
- FID/3d/3d-1H/
- FID/3d/3d-1H/acqu
- FID/3d/3d-1H/acqus
- FID/3d/3d-1H/audita.txt
- FID/3d/3d-1H/fid
- FID/3d/3d-1H/format.temp
- FID/3d/3d-1H/fq1list
- FID/3d/3d-1H/pdata/
- FID/3d/3d-1H/pdata/1/
- FID/3d/3d-1H/pdata/1/outd
- FID/3d/3d-1H/pdata/1/proc
- FID/3d/3d-1H/pdata/1/procs
- FID/3d/3d-1H/pdata/1/title
- FID/3d/3d-1H/prosol_History
- FID/3d/3d-1H/pulseprogram
- FID/3d/3d-1H/scon2
- FID/3d/3d-1H/shimvalues
- FID/3d/3d-1H/specpar
- FID/3d/3d-1H/uxnmr.info
- FID/3d/3d-1H/uxnmr.par
- FID/3e/
- FID/3e/3e-13C/
- FID/3e/3e-13C/W2_Carbon-1-1.jdf
- FID/3e/3e-1H/
- FID/3e/3e-1H/acqu
- FID/3e/3e-1H/acqus
- FID/3e/3e-1H/audita.txt
- FID/3e/3e-1H/fid
- FID/3e/3e-1H/format.temp
- FID/3e/3e-1H/fq1list
- FID/3e/3e-1H/pdata/
- FID/3e/3e-1H/pdata/1/
- FID/3e/3e-1H/pdata/1/outd
- FID/3e/3e-1H/pdata/1/proc
- FID/3e/3e-1H/pdata/1/procs
- FID/3e/3e-1H/pdata/1/title
- FID/3e/3e-1H/prosol_History
- FID/3e/3e-1H/pulseprogram
- FID/3e/3e-1H/scon2
- FID/3e/3e-1H/shimvalues
- FID/3e/3e-1H/specpar
- FID/3e/3e-1H/uxnmr.info
- FID/3e/3e-1H/uxnmr.par
- FID/3f/
- FID/3f/3f-13C/
- FID/3f/3f-13C/W1 1_Carbon-1-1.jdf
- FID/3f/3f-1H/
- FID/3f/3f-1H/acqu
- FID/3f/3f-1H/acqus
- FID/3f/3f-1H/audita.txt
- FID/3f/3f-1H/fid
- FID/3f/3f-1H/format.temp
- FID/3f/3f-1H/fq1list
- FID/3f/3f-1H/pdata/
- FID/3f/3f-1H/pdata/1/
- FID/3f/3f-1H/pdata/1/outd
- FID/3f/3f-1H/pdata/1/proc
- FID/3f/3f-1H/pdata/1/procs
- FID/3f/3f-1H/pdata/1/title
- FID/3f/3f-1H/prosol_History
- FID/3f/3f-1H/pulseprogram
- FID/3f/3f-1H/scon2
- FID/3f/3f-1H/shimvalues
- FID/3f/3f-1H/specpar
- FID/3f/3f-1H/uxnmr.info
- FID/3f/3f-1H/uxnmr.par
- FID/3g/
- FID/3g/3g-13C/
- FID/3g/3g-13C/W2_Carbon-1-1.jdf
- FID/3g/3g-1H/
- FID/3g/3g-1H/acqu
- FID/3g/3g-1H/acqus
- FID/3g/3g-1H/audita.txt
- FID/3g/3g-1H/fid
- FID/3g/3g-1H/format.temp
- FID/3g/3g-1H/fq1list
- FID/3g/3g-1H/pdata/
- FID/3g/3g-1H/pdata/1/
- FID/3g/3g-1H/pdata/1/outd
- FID/3g/3g-1H/pdata/1/proc
- FID/3g/3g-1H/pdata/1/procs
- FID/3g/3g-1H/pdata/1/title
- FID/3g/3g-1H/prosol_History
- FID/3g/3g-1H/pulseprogram
- FID/3g/3g-1H/scon2
- FID/3g/3g-1H/shimvalues
- FID/3g/3g-1H/specpar
- FID/3g/3g-1H/uxnmr.info
- FID/3g/3g-1H/uxnmr.par
- FID/3h/
- FID/3h/3h-13C/
- FID/3h/3h-13C/05_Carbon-1-1.jdf
- FID/3h/3h-1H/
- FID/3h/3h-1H/acqu
- FID/3h/3h-1H/acqus
- FID/3h/3h-1H/audita.txt
- FID/3h/3h-1H/fid
- FID/3h/3h-1H/format.temp
- FID/3h/3h-1H/fq1list
- FID/3h/3h-1H/pdata/
- FID/3h/3h-1H/pdata/1/
- FID/3h/3h-1H/pdata/1/outd
- FID/3h/3h-1H/pdata/1/proc
- FID/3h/3h-1H/pdata/1/procs
- FID/3h/3h-1H/pdata/1/title
- FID/3h/3h-1H/prosol_History
- FID/3h/3h-1H/pulseprogram
- FID/3h/3h-1H/scon2
- FID/3h/3h-1H/shimvalues
- FID/3h/3h-1H/specpar
- FID/3h/3h-1H/uxnmr.info
- FID/3h/3h-1H/uxnmr.par
- FID/3i/
- FID/3i/3i-13C/
- FID/3i/3i-13C/W2_Carbon-1-1.jdf
- FID/3i/3i-1H/
- FID/3i/3i-1H/acqu
- FID/3i/3i-1H/acqus
- FID/3i/3i-1H/audita.txt
- FID/3i/3i-1H/fid
- FID/3i/3i-1H/format.temp
- FID/3i/3i-1H/fq1list
- FID/3i/3i-1H/pdata/
- FID/3i/3i-1H/pdata/1/
- FID/3i/3i-1H/pdata/1/outd
- FID/3i/3i-1H/pdata/1/proc
- FID/3i/3i-1H/pdata/1/procs
- FID/3i/3i-1H/pdata/1/title
- FID/3i/3i-1H/prosol_History
- FID/3i/3i-1H/pulseprogram
- FID/3i/3i-1H/scon2
- FID/3i/3i-1H/shimvalues
- FID/3i/3i-1H/specpar
- FID/3i/3i-1H/uxnmr.info
- FID/3i/3i-1H/uxnmr.par
- FID/3j/
- FID/3j/3j-13C/
- FID/3j/3j-13C/W3_Carbon-1-1.jdf
- FID/3j/3j-1H/
- FID/3j/3j-1H/acqu
- FID/3j/3j-1H/acqus
- FID/3j/3j-1H/audita.txt
- FID/3j/3j-1H/fid
- FID/3j/3j-1H/format.temp
- FID/3j/3j-1H/fq1list
- FID/3j/3j-1H/pdata/
- FID/3j/3j-1H/pdata/1/
- FID/3j/3j-1H/pdata/1/outd
- FID/3j/3j-1H/pdata/1/proc
- FID/3j/3j-1H/pdata/1/procs
- FID/3j/3j-1H/pdata/1/title
- FID/3j/3j-1H/prosol_History
- FID/3j/3j-1H/pulseprogram
- FID/3j/3j-1H/scon2
- FID/3j/3j-1H/shimvalues
- FID/3j/3j-1H/specpar
- FID/3j/3j-1H/uxnmr.info
- FID/3j/3j-1H/uxnmr.par
- FID/3k/
- FID/3k/3k-13C/
- FID/3k/3k-13C/W2_Carbon-1-1.jdf
- FID/3k/3k-1H/
- FID/3k/3k-1H/acqu
- FID/3k/3k-1H/acqus
- FID/3k/3k-1H/audita.txt
- FID/3k/3k-1H/fid
- FID/3k/3k-1H/format.temp
- FID/3k/3k-1H/fq1list
- FID/3k/3k-1H/pdata/
- FID/3k/3k-1H/pdata/1/
- FID/3k/3k-1H/pdata/1/outd
- FID/3k/3k-1H/pdata/1/proc
- FID/3k/3k-1H/pdata/1/procs
- FID/3k/3k-1H/pdata/1/title
- FID/3k/3k-1H/prosol_History
- FID/3k/3k-1H/pulseprogram
- FID/3k/3k-1H/scon2
- FID/3k/3k-1H/shimvalues
- FID/3k/3k-1H/specpar
- FID/3k/3k-1H/uxnmr.info
- FID/3k/3k-1H/uxnmr.par
- FID/3l/
- FID/3l/3l-13C/
- FID/3l/3l-13C/W4_Carbon-1-1.jdf
- FID/3l/3l-1H/
- FID/3l/3l-1H/acqu
- FID/3l/3l-1H/acqus
- FID/3l/3l-1H/audita.txt
- FID/3l/3l-1H/fid
- FID/3l/3l-1H/format.temp
- FID/3l/3l-1H/fq1list
- FID/3l/3l-1H/pdata/
- FID/3l/3l-1H/pdata/1/
- FID/3l/3l-1H/pdata/1/outd
- FID/3l/3l-1H/pdata/1/proc
- FID/3l/3l-1H/pdata/1/procs
- FID/3l/3l-1H/pdata/1/title
- FID/3l/3l-1H/prosol_History
- FID/3l/3l-1H/pulseprogram
- FID/3l/3l-1H/scon2
- FID/3l/3l-1H/shimvalues
- FID/3l/3l-1H/specpar
- FID/3l/3l-1H/uxnmr.info
- FID/3l/3l-1H/uxnmr.par
- FID/3m/
- FID/3m/3m-13C/
- FID/3m/3m-13C/W2_Carbon-1-1.jdf
- FID/3m/3m-1H/
- FID/3m/3m-1H/acqu
- FID/3m/3m-1H/acqus
- FID/3m/3m-1H/audita.txt
- FID/3m/3m-1H/fid
- FID/3m/3m-1H/format.temp
- FID/3m/3m-1H/fq1list
- FID/3m/3m-1H/pdata/
- FID/3m/3m-1H/pdata/1/
- FID/3m/3m-1H/pdata/1/outd
- FID/3m/3m-1H/pdata/1/proc
- FID/3m/3m-1H/pdata/1/procs
- FID/3m/3m-1H/pdata/1/title
- FID/3m/3m-1H/prosol_History
- FID/3m/3m-1H/pulseprogram
- FID/3m/3m-1H/scon2
- FID/3m/3m-1H/shimvalues
- FID/3m/3m-1H/specpar
- FID/3m/3m-1H/uxnmr.info
- FID/3m/3m-1H/uxnmr.par
- FID/3n/
[truncated: 958 more entries]
