# Supplementary material for: Access to Carbonyl Azides via Iodine(III)-Mediated Cross-Coupling
Source: Org Lett. 2024 Oct 17;26(43):9215–20. doi: 10.1021/acs.orglett.4c03212 (PMC11536401; doi:10.1021/acs.orglett.4c03212)
Supplement: Supplementary file 2 — ol4c03212_si_002.zip [file ol4c03212_si_002.zip › FID/3c/3c-1H/pdata/1/outd]

##TITLE= Parameter file, TOPSPIN		Version 3.2
##JCAMPDX= 5.0
##DATATYPE= Parameter Values
##NPOINTS= 1	$$ modification sequence number
##ORIGIN= Bruker BioSpin GmbH
##OWNER= nmr
$$ 2022-10-24 09:34:24.169 +0800  nmr@CZC2222X4P
$$ C:/Bruker/TOPSPIN/prog/curdir/changer/inmrchanger/Sep13-2022-0945-DBX/22/data/nmr/24102022-rlc6473/1/pdata/1/outd
$$ process C:\Bruker\TOPSPIN\prog\mod\xwish3.exe
##$CURPLOT= <PDF reDirect v2>
##$CURPRIN= <$PDF reDirect v2>
##$DFORMAT= <normdp>
##$LAYOUT= <+/1D_H.xwp>
##$LFORMAT= <normlp>
##$PFORMAT= <normpl>
##END=
