# Supplementary material for: Access to Carbonyl Azides via Iodine(III)-Mediated Cross-Coupling
Source: Org Lett. 2024 Oct 17;26(43):9215–20. doi: 10.1021/acs.orglett.4c03212 (PMC11536401; doi:10.1021/acs.orglett.4c03212)
Supplement: Supplementary file 2 — ol4c03212_si_002.zip [file ol4c03212_si_002.zip › FID/3e/3e-1H/audita.txt]

##TITLE= Audit trail, TOPSPIN		Version 3.2
##JCAMPDX= 5.01
##ORIGIN= Bruker BioSpin GmbH
##OWNER= nmr
$$ D:/data/DBX/nmr/16112022-wxs7364/3/audita.txt
##AUDIT TRAIL=  $$ (NUMBER, WHEN, WHO, WHERE, PROCESS, VERSION, WHAT)
(   1,<2022-11-16 11:09:02.756 +0800>,<nmr>,<CZC2222X4P>,<go>,<TOPSPIN 3.2>,
      <created by zg
	started at 2022-11-16 11:07:29.297 +0800,
	POWCHK enabled, PULCHK disabled,
       configuration hash MD5:
       C7 32 4F FD 2D DD 0E 22 44 21 9E E9 F3 E5 23 7D
       data hash MD5: 64K
       EE 55 49 2A 76 3F 8F 65 E4 D1 7C 49 1C 97 C9 E1>)
(   2,<2022-11-16 11:09:03.505 +0800>,<nmr>,<CZC2222X4P>,<audit>,<TOPSPIN 3.2>,
      <user comment:
       ICON-NMR User ID: DBX
       data hash MD5: 64K
       EE 55 49 2A 76 3F 8F 65 E4 D1 7C 49 1C 97 C9 E1>)
(   3,<2022-11-16 11:09:03.536 +0800>,<nmr>,<CZC2222X4P>,<audit>,<TOPSPIN 3.2>,
      <user comment:
       ICON-NMR User ID: DBX
       data hash MD5: 64K
       EE 55 49 2A 76 3F 8F 65 E4 D1 7C 49 1C 97 C9 E1>)
##END=

$$ hash MD5
$$ BD 66 89 F9 B3 F0 82 79 2C F0 86 7B 26 94 4B E9
