# Supplementary material for: Access to Carbonyl Azides via Iodine(III)-Mediated Cross-Coupling
Source: Org Lett. 2024 Oct 17;26(43):9215–20. doi: 10.1021/acs.orglett.4c03212 (PMC11536401; doi:10.1021/acs.orglett.4c03212)
Supplement: Supplementary file 2 — ol4c03212_si_002.zip [file ol4c03212_si_002.zip › FID/3h/3h-1H/audita.txt]

##TITLE= Audit trail, TOPSPIN		Version 3.2
##JCAMPDX= 5.01
##ORIGIN= Bruker BioSpin GmbH
##OWNER= nmr
$$ D:/data/DBX/nmr/04052023-wxs5253/8/audita.txt
##AUDIT TRAIL=  $$ (NUMBER, WHEN, WHO, WHERE, PROCESS, VERSION, WHAT)
(   1,<2023-05-04 15:01:06.757 +0800>,<nmr>,<CZC2222X4P>,<go>,<TOPSPIN 3.2>,
      <created by zg
	started at 2023-05-04 15:00:14.170 +0800,
	POWCHK enabled, PULCHK disabled,
       configuration hash MD5:
       63 2C 69 47 BB 42 57 5B A4 91 F3 09 6A 81 16 C8
       data hash MD5: 64K
       74 59 11 60 26 AD FA 5D 15 B8 A7 3A DE E9 0D B1>)
(   2,<2023-05-04 15:01:07.506 +0800>,<nmr>,<CZC2222X4P>,<audit>,<TOPSPIN 3.2>,
      <user comment:
       ICON-NMR User ID: DBX
       data hash MD5: 64K
       74 59 11 60 26 AD FA 5D 15 B8 A7 3A DE E9 0D B1>)
(   3,<2023-05-04 15:01:07.537 +0800>,<nmr>,<CZC2222X4P>,<audit>,<TOPSPIN 3.2>,
      <user comment:
       ICON-NMR User ID: DBX
       data hash MD5: 64K
       74 59 11 60 26 AD FA 5D 15 B8 A7 3A DE E9 0D B1>)
##END=

$$ hash MD5
$$ 23 D8 88 13 83 CA A8 71 6C 5A 72 10 C9 36 3E 70
