# Supplementary material for: Access to Carbonyl Azides via Iodine(III)-Mediated Cross-Coupling
Source: Org Lett. 2024 Oct 17;26(43):9215–20. doi: 10.1021/acs.orglett.4c03212 (PMC11536401; doi:10.1021/acs.orglett.4c03212)
Supplement: Supplementary file 2 — ol4c03212_si_002.zip [file ol4c03212_si_002.zip › FID/3k/3k-1H/audita.txt]

##TITLE= Audit trail, TOPSPIN		Version 3.2
##JCAMPDX= 5.01
##ORIGIN= Bruker BioSpin GmbH
##OWNER= nmr
$$ D:/data/DBX/nmr/11112022-wxs7155/2/audita.txt
##AUDIT TRAIL=  $$ (NUMBER, WHEN, WHO, WHERE, PROCESS, VERSION, WHAT)
(   1,<2022-11-11 10:03:10.071 +0800>,<nmr>,<CZC2222X4P>,<go>,<TOPSPIN 3.2>,
      <created by zg
	started at 2022-11-11 10:02:17.499 +0800,
	POWCHK enabled, PULCHK disabled,
       configuration hash MD5:
       C7 32 4F FD 2D DD 0E 22 44 21 9E E9 F3 E5 23 7D
       data hash MD5: 64K
       56 C2 CE E2 78 4D 37 3A FE BF DE 7A 23 34 C5 2C>)
(   2,<2022-11-11 10:03:10.820 +0800>,<nmr>,<CZC2222X4P>,<audit>,<TOPSPIN 3.2>,
      <user comment:
       ICON-NMR User ID: DBX
       data hash MD5: 64K
       56 C2 CE E2 78 4D 37 3A FE BF DE 7A 23 34 C5 2C>)
(   3,<2022-11-11 10:03:10.851 +0800>,<nmr>,<CZC2222X4P>,<audit>,<TOPSPIN 3.2>,
      <user comment:
       ICON-NMR User ID: DBX
       data hash MD5: 64K
       56 C2 CE E2 78 4D 37 3A FE BF DE 7A 23 34 C5 2C>)
##END=

$$ hash MD5
$$ 28 2E 46 78 13 EE BD D9 7F 29 A9 F9 E6 46 B9 D2
